# Supplementary material for: Downregulation of Three Immune-Specific Core Genes and the Regulatory Pathways in Children and Adult Friedreich's Ataxia: A Comprehensive Analysis Based on Microarray
Source: Front Neurol. 2022 Feb 14;12:816393. doi: 10.3389/fneur.2021.816393 (PMC8884172; doi:10.3389/fneur.2021.816393)
Supplement: Supplementary file 1 [file Table_1.XLSX]

## Sheet: GSE30933样本分组信息
geo_accession	status	submission_date	last_update_date	source_name_ch1	organism_ch1	characteristics_ch1	growth_protocol_ch1	molecule_ch1	extract_protocol_ch1	platform_id	contact_laboratory	contact_department	disease status:ch1
GSM766694	Public on Jul 26 2011	Jul 25 2011	Jul 26 2011	PBMCs from peripheral blood	Homo sapiens	disease status: Carrier	Peripheral blood was collected in 4 ml Vacutainer tubes. PBMCs were extracted using the Ficoll-Paque Plus kit (Amersham Biosciences) and incubated in RPMI (15% FBS, Pen/Strep/Fung., and 1x HEPES) overnight.	total RNA	Ficoll Extraction (PBMCs from peripheral blood); Qiagen RNAeasy kiy (total RNA from PBMCs)	GPL6255	Neurogenetics	Psychiatry and Neurology	Carrier
GSM766695	Public on Jul 26 2011	Jul 25 2011	Jul 26 2011	PBMCs from peripheral blood	Homo sapiens	disease status: Carrier	Peripheral blood was collected in 4 ml Vacutainer tubes. PBMCs were extracted using the Ficoll-Paque Plus kit (Amersham Biosciences) and incubated in RPMI (15% FBS, Pen/Strep/Fung., and 1x HEPES) overnight.	total RNA	Ficoll Extraction (PBMCs from peripheral blood); Qiagen RNAeasy kiy (total RNA from PBMCs)	GPL6255	Neurogenetics	Psychiatry and Neurology	Carrier
GSM766696	Public on Jul 26 2011	Jul 25 2011	Jul 26 2011	PBMCs from peripheral blood	Homo sapiens	disease status: Carrier	Peripheral blood was collected in 4 ml Vacutainer tubes. PBMCs were extracted using the Ficoll-Paque Plus kit (Amersham Biosciences) and incubated in RPMI (15% FBS, Pen/Strep/Fung., and 1x HEPES) overnight.	total RNA	Ficoll Extraction (PBMCs from peripheral blood); Qiagen RNAeasy kiy (total RNA from PBMCs)	GPL6255	Neurogenetics	Psychiatry and Neurology	Carrier
GSM766697	Public on Jul 26 2011	Jul 25 2011	Jul 26 2011	PBMCs from peripheral blood	Homo sapiens	disease status: Carrier	Peripheral blood was collected in 4 ml Vacutainer tubes. PBMCs were extracted using the Ficoll-Paque Plus kit (Amersham Biosciences) and incubated in RPMI (15% FBS, Pen/Strep/Fung., and 1x HEPES) overnight.	total RNA	Ficoll Extraction (PBMCs from peripheral blood); Qiagen RNAeasy kiy (total RNA from PBMCs)	GPL6255	Neurogenetics	Psychiatry and Neurology	Carrier
GSM766698	Public on Jul 26 2011	Jul 25 2011	Jul 26 2011	PBMCs from peripheral blood	Homo sapiens	disease status: Carrier	Peripheral blood was collected in 4 ml Vacutainer tubes. PBMCs were extracted using the Ficoll-Paque Plus kit (Amersham Biosciences) and incubated in RPMI (15% FBS, Pen/Strep/Fung., and 1x HEPES) overnight.	total RNA	Ficoll Extraction (PBMCs from peripheral blood); Qiagen RNAeasy kiy (total RNA from PBMCs)	GPL6255	Neurogenetics	Psychiatry and Neurology	Carrier
GSM766699	Public on Jul 26 2011	Jul 25 2011	Jul 26 2011	PBMCs from peripheral blood	Homo sapiens	disease status: Carrier	Peripheral blood was collected in 4 ml Vacutainer tubes. PBMCs were extracted using the Ficoll-Paque Plus kit (Amersham Biosciences) and incubated in RPMI (15% FBS, Pen/Strep/Fung., and 1x HEPES) overnight.	total RNA	Ficoll Extraction (PBMCs from peripheral blood); Qiagen RNAeasy kiy (total RNA from PBMCs)	GPL6255	Neurogenetics	Psychiatry and Neurology	Carrier
GSM766700	Public on Jul 26 2011	Jul 25 2011	Jul 26 2011	PBMCs from peripheral blood	Homo sapiens	disease status: Carrier	Peripheral blood was collected in 4 ml Vacutainer tubes. PBMCs were extracted using the Ficoll-Paque Plus kit (Amersham Biosciences) and incubated in RPMI (15% FBS, Pen/Strep/Fung., and 1x HEPES) overnight.	total RNA	Ficoll Extraction (PBMCs from peripheral blood); Qiagen RNAeasy kiy (total RNA from PBMCs)	GPL6255	Neurogenetics	Psychiatry and Neurology	Carrier
GSM766701	Public on Jul 26 2011	Jul 25 2011	Jul 26 2011	PBMCs from peripheral blood	Homo sapiens	disease status: Carrier	Peripheral blood was collected in 4 ml Vacutainer tubes. PBMCs were extracted using the Ficoll-Paque Plus kit (Amersham Biosciences) and incubated in RPMI (15% FBS, Pen/Strep/Fung., and 1x HEPES) overnight.	total RNA	Ficoll Extraction (PBMCs from peripheral blood); Qiagen RNAeasy kiy (total RNA from PBMCs)	GPL6255	Neurogenetics	Psychiatry and Neurology	Carrier
GSM766702	Public on Jul 26 2011	Jul 25 2011	Jul 26 2011	PBMCs from peripheral blood	Homo sapiens	disease status: Carrier	Peripheral blood was collected in 4 ml Vacutainer tubes. PBMCs were extracted using the Ficoll-Paque Plus kit (Amersham Biosciences) and incubated in RPMI (15% FBS, Pen/Strep/Fung., and 1x HEPES) overnight.	total RNA	Ficoll Extraction (PBMCs from peripheral blood); Qiagen RNAeasy kiy (total RNA from PBMCs)	GPL6255	Neurogenetics	Psychiatry and Neurology	Carrier
GSM766703	Public on Jul 26 2011	Jul 25 2011	Jul 26 2011	PBMCs from peripheral blood	Homo sapiens	disease status: Carrier	Peripheral blood was collected in 4 ml Vacutainer tubes. PBMCs were extracted using the Ficoll-Paque Plus kit (Amersham Biosciences) and incubated in RPMI (15% FBS, Pen/Strep/Fung., and 1x HEPES) overnight.	total RNA	Ficoll Extraction (PBMCs from peripheral blood); Qiagen RNAeasy kiy (total RNA from PBMCs)	GPL6255	Neurogenetics	Psychiatry and Neurology	Carrier
GSM766704	Public on Jul 26 2011	Jul 25 2011	Jul 26 2011	PBMCs from peripheral blood	Homo sapiens	disease status: FRDA	Peripheral blood was collected in 4 ml Vacutainer tubes. PBMCs were extracted using the Ficoll-Paque Plus kit (Amersham Biosciences) and incubated in RPMI (15% FBS, Pen/Strep/Fung., and 1x HEPES) overnight.	total RNA	Ficoll Extraction (PBMCs from peripheral blood); Qiagen RNAeasy kiy (total RNA from PBMCs)	GPL6255	Neurogenetics	Psychiatry and Neurology	FRDA
GSM766705	Public on Jul 26 2011	Jul 25 2011	Jul 26 2011	PBMCs from peripheral blood	Homo sapiens	disease status: FRDA	Peripheral blood was collected in 4 ml Vacutainer tubes. PBMCs were extracted using the Ficoll-Paque Plus kit (Amersham Biosciences) and incubated in RPMI (15% FBS, Pen/Strep/Fung., and 1x HEPES) overnight.	total RNA	Ficoll Extraction (PBMCs from peripheral blood); Qiagen RNAeasy kiy (total RNA from PBMCs)	GPL6255	Neurogenetics	Psychiatry and Neurology	FRDA
GSM766706	Public on Jul 26 2011	Jul 25 2011	Jul 26 2011	PBMCs from peripheral blood	Homo sapiens	disease status: FRDA	Peripheral blood was collected in 4 ml Vacutainer tubes. PBMCs were extracted using the Ficoll-Paque Plus kit (Amersham Biosciences) and incubated in RPMI (15% FBS, Pen/Strep/Fung., and 1x HEPES) overnight.	total RNA	Ficoll Extraction (PBMCs from peripheral blood); Qiagen RNAeasy kiy (total RNA from PBMCs)	GPL6255	Neurogenetics	Psychiatry and Neurology	FRDA
GSM766707	Public on Jul 26 2011	Jul 25 2011	Jul 26 2011	PBMCs from peripheral blood	Homo sapiens	disease status: FRDA	Peripheral blood was collected in 4 ml Vacutainer tubes. PBMCs were extracted using the Ficoll-Paque Plus kit (Amersham Biosciences) and incubated in RPMI (15% FBS, Pen/Strep/Fung., and 1x HEPES) overnight.	total RNA	Ficoll Extraction (PBMCs from peripheral blood); Qiagen RNAeasy kiy (total RNA from PBMCs)	GPL6255	Neurogenetics	Psychiatry and Neurology	FRDA
GSM766708	Public on Jul 26 2011	Jul 25 2011	Jul 26 2011	PBMCs from peripheral blood	Homo sapiens	disease status: FRDA	Peripheral blood was collected in 4 ml Vacutainer tubes. PBMCs were extracted using the Ficoll-Paque Plus kit (Amersham Biosciences) and incubated in RPMI (15% FBS, Pen/Strep/Fung., and 1x HEPES) overnight.	total RNA	Ficoll Extraction (PBMCs from peripheral blood); Qiagen RNAeasy kiy (total RNA from PBMCs)	GPL6255	Neurogenetics	Psychiatry and Neurology	FRDA
GSM766709	Public on Jul 26 2011	Jul 25 2011	Jul 26 2011	PBMCs from peripheral blood	Homo sapiens	disease status: FRDA	Peripheral blood was collected in 4 ml Vacutainer tubes. PBMCs were extracted using the Ficoll-Paque Plus kit (Amersham Biosciences) and incubated in RPMI (15% FBS, Pen/Strep/Fung., and 1x HEPES) overnight.	total RNA	Ficoll Extraction (PBMCs from peripheral blood); Qiagen RNAeasy kiy (total RNA from PBMCs)	GPL6255	Neurogenetics	Psychiatry and Neurology	FRDA
GSM766710	Public on Jul 26 2011	Jul 25 2011	Jul 26 2011	PBMCs from peripheral blood	Homo sapiens	disease status: FRDA	Peripheral blood was collected in 4 ml Vacutainer tubes. PBMCs were extracted using the Ficoll-Paque Plus kit (Amersham Biosciences) and incubated in RPMI (15% FBS, Pen/Strep/Fung., and 1x HEPES) overnight.	total RNA	Ficoll Extraction (PBMCs from peripheral blood); Qiagen RNAeasy kiy (total RNA from PBMCs)	GPL6255	Neurogenetics	Psychiatry and Neurology	FRDA
GSM766711	Public on Jul 26 2011	Jul 25 2011	Jul 26 2011	PBMCs from peripheral blood	Homo sapiens	disease status: FRDA	Peripheral blood was collected in 4 ml Vacutainer tubes. PBMCs were extracted using the Ficoll-Paque Plus kit (Amersham Biosciences) and incubated in RPMI (15% FBS, Pen/Strep/Fung., and 1x HEPES) overnight.	total RNA	Ficoll Extraction (PBMCs from peripheral blood); Qiagen RNAeasy kiy (total RNA from PBMCs)	GPL6255	Neurogenetics	Psychiatry and Neurology	FRDA
GSM766712	Public on Jul 26 2011	Jul 25 2011	Jul 26 2011	PBMCs from peripheral blood	Homo sapiens	disease status: FRDA	Peripheral blood was collected in 4 ml Vacutainer tubes. PBMCs were extracted using the Ficoll-Paque Plus kit (Amersham Biosciences) and incubated in RPMI (15% FBS, Pen/Strep/Fung., and 1x HEPES) overnight.	total RNA	Ficoll Extraction (PBMCs from peripheral blood); Qiagen RNAeasy kiy (total RNA from PBMCs)	GPL6255	Neurogenetics	Psychiatry and Neurology	FRDA
GSM766713	Public on Jul 26 2011	Jul 25 2011	Jul 26 2011	PBMCs from peripheral blood	Homo sapiens	disease status: FRDA	Peripheral blood was collected in 4 ml Vacutainer tubes. PBMCs were extracted using the Ficoll-Paque Plus kit (Amersham Biosciences) and incubated in RPMI (15% FBS, Pen/Strep/Fung., and 1x HEPES) overnight.	total RNA	Ficoll Extraction (PBMCs from peripheral blood); Qiagen RNAeasy kiy (total RNA from PBMCs)	GPL6255	Neurogenetics	Psychiatry and Neurology	FRDA
GSM766714	Public on Jul 26 2011	Jul 25 2011	Jul 26 2011	PBMCs from peripheral blood	Homo sapiens	disease status: Normal	Peripheral blood was collected in 4 ml Vacutainer tubes. PBMCs were extracted using the Ficoll-Paque Plus kit (Amersham Biosciences) and incubated in RPMI (15% FBS, Pen/Strep/Fung., and 1x HEPES) overnight.	total RNA	Ficoll Extraction (PBMCs from peripheral blood); Qiagen RNAeasy kiy (total RNA from PBMCs)	GPL6255	Neurogenetics	Psychiatry and Neurology	Normal
GSM766715	Public on Jul 26 2011	Jul 25 2011	Jul 26 2011	PBMCs from peripheral blood	Homo sapiens	disease status: Normal	Peripheral blood was collected in 4 ml Vacutainer tubes. PBMCs were extracted using the Ficoll-Paque Plus kit (Amersham Biosciences) and incubated in RPMI (15% FBS, Pen/Strep/Fung., and 1x HEPES) overnight.	total RNA	Ficoll Extraction (PBMCs from peripheral blood); Qiagen RNAeasy kiy (total RNA from PBMCs)	GPL6255	Neurogenetics	Psychiatry and Neurology	Normal
GSM766716	Public on Jul 26 2011	Jul 25 2011	Jul 26 2011	PBMCs from peripheral blood	Homo sapiens	disease status: Normal	Peripheral blood was collected in 4 ml Vacutainer tubes. PBMCs were extracted using the Ficoll-Paque Plus kit (Amersham Biosciences) and incubated in RPMI (15% FBS, Pen/Strep/Fung., and 1x HEPES) overnight.	total RNA	Ficoll Extraction (PBMCs from peripheral blood); Qiagen RNAeasy kiy (total RNA from PBMCs)	GPL6255	Neurogenetics	Psychiatry and Neurology	Normal
GSM766717	Public on Jul 26 2011	Jul 25 2011	Jul 26 2011	PBMCs from peripheral blood	Homo sapiens	disease status: Normal	Peripheral blood was collected in 4 ml Vacutainer tubes. PBMCs were extracted using the Ficoll-Paque Plus kit (Amersham Biosciences) and incubated in RPMI (15% FBS, Pen/Strep/Fung., and 1x HEPES) overnight.	total RNA	Ficoll Extraction (PBMCs from peripheral blood); Qiagen RNAeasy kiy (total RNA from PBMCs)	GPL6255	Neurogenetics	Psychiatry and Neurology	Normal
GSM766718	Public on Jul 26 2011	Jul 25 2011	Jul 26 2011	PBMCs from peripheral blood	Homo sapiens	disease status: Normal	Peripheral blood was collected in 4 ml Vacutainer tubes. PBMCs were extracted using the Ficoll-Paque Plus kit (Amersham Biosciences) and incubated in RPMI (15% FBS, Pen/Strep/Fung., and 1x HEPES) overnight.	total RNA	Ficoll Extraction (PBMCs from peripheral blood); Qiagen RNAeasy kiy (total RNA from PBMCs)	GPL6255	Neurogenetics	Psychiatry and Neurology	Normal
GSM766719	Public on Jul 26 2011	Jul 25 2011	Jul 26 2011	PBMCs from peripheral blood	Homo sapiens	disease status: Normal	Peripheral blood was collected in 4 ml Vacutainer tubes. PBMCs were extracted using the Ficoll-Paque Plus kit (Amersham Biosciences) and incubated in RPMI (15% FBS, Pen/Strep/Fung., and 1x HEPES) overnight.	total RNA	Ficoll Extraction (PBMCs from peripheral blood); Qiagen RNAeasy kiy (total RNA from PBMCs)	GPL6255	Neurogenetics	Psychiatry and Neurology	Normal
GSM766720	Public on Jul 26 2011	Jul 25 2011	Jul 26 2011	PBMCs from peripheral blood	Homo sapiens	disease status: Normal	Peripheral blood was collected in 4 ml Vacutainer tubes. PBMCs were extracted using the Ficoll-Paque Plus kit (Amersham Biosciences) and incubated in RPMI (15% FBS, Pen/Strep/Fung., and 1x HEPES) overnight.	total RNA	Ficoll Extraction (PBMCs from peripheral blood); Qiagen RNAeasy kiy (total RNA from PBMCs)	GPL6255	Neurogenetics	Psychiatry and Neurology	Normal
GSM766721	Public on Jul 26 2011	Jul 25 2011	Jul 26 2011	PBMCs from peripheral blood	Homo sapiens	disease status: Normal	Peripheral blood was collected in 4 ml Vacutainer tubes. PBMCs were extracted using the Ficoll-Paque Plus kit (Amersham Biosciences) and incubated in RPMI (15% FBS, Pen/Strep/Fung., and 1x HEPES) overnight.	total RNA	Ficoll Extraction (PBMCs from peripheral blood); Qiagen RNAeasy kiy (total RNA from PBMCs)	GPL6255	Neurogenetics	Psychiatry and Neurology	Normal
GSM766722	Public on Jul 26 2011	Jul 25 2011	Jul 26 2011	PBMCs from peripheral blood	Homo sapiens	disease status: Normal	Peripheral blood was collected in 4 ml Vacutainer tubes. PBMCs were extracted using the Ficoll-Paque Plus kit (Amersham Biosciences) and incubated in RPMI (15% FBS, Pen/Strep/Fung., and 1x HEPES) overnight.	total RNA	Ficoll Extraction (PBMCs from peripheral blood); Qiagen RNAeasy kiy (total RNA from PBMCs)	GPL6255	Neurogenetics	Psychiatry and Neurology	Normal
GSM766723	Public on Jul 26 2011	Jul 25 2011	Jul 26 2011	PBMCs from peripheral blood	Homo sapiens	disease status: Normal	Peripheral blood was collected in 4 ml Vacutainer tubes. PBMCs were extracted using the Ficoll-Paque Plus kit (Amersham Biosciences) and incubated in RPMI (15% FBS, Pen/Strep/Fung., and 1x HEPES) overnight.	total RNA	Ficoll Extraction (PBMCs from peripheral blood); Qiagen RNAeasy kiy (total RNA from PBMCs)	GPL6255	Neurogenetics	Psychiatry and Neurology	Normal
GSM766724	Public on Jul 26 2011	Jul 25 2011	Jul 26 2011	PBMCs from peripheral blood	Homo sapiens	disease status: Normal	Peripheral blood was collected in 4 ml Vacutainer tubes. PBMCs were extracted using the Ficoll-Paque Plus kit (Amersham Biosciences) and incubated in RPMI (15% FBS, Pen/Strep/Fung., and 1x HEPES) overnight.	total RNA	Ficoll Extraction (PBMCs from peripheral blood); Qiagen RNAeasy kiy (total RNA from PBMCs)	GPL6255	Neurogenetics	Psychiatry and Neurology	Normal
GSM766725	Public on Jul 26 2011	Jul 25 2011	Jul 26 2011	PBMCs from peripheral blood	Homo sapiens	disease status: Carrier	Peripheral blood was collected in 4 ml Vacutainer tubes. PBMCs were extracted using the Ficoll-Paque Plus kit (Amersham Biosciences) and incubated in RPMI (15% FBS, Pen/Strep/Fung., and 1x HEPES) overnight.	total RNA	Ficoll Extraction (PBMCs from peripheral blood); Qiagen RNAeasy kiy (total RNA from PBMCs)	GPL6255	Neurogenetics	Psychiatry and Neurology	Carrier
GSM766726	Public on Jul 26 2011	Jul 25 2011	Jul 26 2011	PBMCs from peripheral blood	Homo sapiens	disease status: Carrier	Peripheral blood was collected in 4 ml Vacutainer tubes. PBMCs were extracted using the Ficoll-Paque Plus kit (Amersham Biosciences) and incubated in RPMI (15% FBS, Pen/Strep/Fung., and 1x HEPES) overnight.	total RNA	Ficoll Extraction (PBMCs from peripheral blood); Qiagen RNAeasy kiy (total RNA from PBMCs)	GPL6255	Neurogenetics	Psychiatry and Neurology	Carrier
GSM766727	Public on Jul 26 2011	Jul 25 2011	Jul 26 2011	PBMCs from peripheral blood	Homo sapiens	disease status: Carrier	Peripheral blood was collected in 4 ml Vacutainer tubes. PBMCs were extracted using the Ficoll-Paque Plus kit (Amersham Biosciences) and incubated in RPMI (15% FBS, Pen/Strep/Fung., and 1x HEPES) overnight.	total RNA	Ficoll Extraction (PBMCs from peripheral blood); Qiagen RNAeasy kiy (total RNA from PBMCs)	GPL6255	Neurogenetics	Psychiatry and Neurology	Carrier
GSM766728	Public on Jul 26 2011	Jul 25 2011	Jul 26 2011	PBMCs from peripheral blood	Homo sapiens	disease status: Carrier	Peripheral blood was collected in 4 ml Vacutainer tubes. PBMCs were extracted using the Ficoll-Paque Plus kit (Amersham Biosciences) and incubated in RPMI (15% FBS, Pen/Strep/Fung., and 1x HEPES) overnight.	total RNA	Ficoll Extraction (PBMCs from peripheral blood); Qiagen RNAeasy kiy (total RNA from PBMCs)	GPL6255	Neurogenetics	Psychiatry and Neurology	Carrier
GSM766729	Public on Jul 26 2011	Jul 25 2011	Jul 26 2011	PBMCs from peripheral blood	Homo sapiens	disease status: Carrier	Peripheral blood was collected in 4 ml Vacutainer tubes. PBMCs were extracted using the Ficoll-Paque Plus kit (Amersham Biosciences) and incubated in RPMI (15% FBS, Pen/Strep/Fung., and 1x HEPES) overnight.	total RNA	Ficoll Extraction (PBMCs from peripheral blood); Qiagen RNAeasy kiy (total RNA from PBMCs)	GPL6255	Neurogenetics	Psychiatry and Neurology	Carrier
GSM766730	Public on Jul 26 2011	Jul 25 2011	Jul 26 2011	PBMCs from peripheral blood	Homo sapiens	disease status: FRDA	Peripheral blood was collected in 4 ml Vacutainer tubes. PBMCs were extracted using the Ficoll-Paque Plus kit (Amersham Biosciences) and incubated in RPMI (15% FBS, Pen/Strep/Fung., and 1x HEPES) overnight.	total RNA	Ficoll Extraction (PBMCs from peripheral blood); Qiagen RNAeasy kiy (total RNA from PBMCs)	GPL6255	Neurogenetics	Psychiatry and Neurology	FRDA
GSM766731	Public on Jul 26 2011	Jul 25 2011	Jul 26 2011	PBMCs from peripheral blood	Homo sapiens	disease status: FRDA	Peripheral blood was collected in 4 ml Vacutainer tubes. PBMCs were extracted using the Ficoll-Paque Plus kit (Amersham Biosciences) and incubated in RPMI (15% FBS, Pen/Strep/Fung., and 1x HEPES) overnight.	total RNA	Ficoll Extraction (PBMCs from peripheral blood); Qiagen RNAeasy kiy (total RNA from PBMCs)	GPL6255	Neurogenetics	Psychiatry and Neurology	FRDA
GSM766732	Public on Jul 26 2011	Jul 25 2011	Jul 26 2011	PBMCs from peripheral blood	Homo sapiens	disease status: FRDA	Peripheral blood was collected in 4 ml Vacutainer tubes. PBMCs were extracted using the Ficoll-Paque Plus kit (Amersham Biosciences) and incubated in RPMI (15% FBS, Pen/Strep/Fung., and 1x HEPES) overnight.	total RNA	Ficoll Extraction (PBMCs from peripheral blood); Qiagen RNAeasy kiy (total RNA from PBMCs)	GPL6255	Neurogenetics	Psychiatry and Neurology	FRDA
GSM766733	Public on Jul 26 2011	Jul 25 2011	Jul 26 2011	PBMCs from peripheral blood	Homo sapiens	disease status: FRDA	Peripheral blood was collected in 4 ml Vacutainer tubes. PBMCs were extracted using the Ficoll-Paque Plus kit (Amersham Biosciences) and incubated in RPMI (15% FBS, Pen/Strep/Fung., and 1x HEPES) overnight.	total RNA	Ficoll Extraction (PBMCs from peripheral blood); Qiagen RNAeasy kiy (total RNA from PBMCs)	GPL6255	Neurogenetics	Psychiatry and Neurology	FRDA
GSM766734	Public on Jul 26 2011	Jul 25 2011	Jul 26 2011	PBMCs from peripheral blood	Homo sapiens	disease status: FRDA	Peripheral blood was collected in 4 ml Vacutainer tubes. PBMCs were extracted using the Ficoll-Paque Plus kit (Amersham Biosciences) and incubated in RPMI (15% FBS, Pen/Strep/Fung., and 1x HEPES) overnight.	total RNA	Ficoll Extraction (PBMCs from peripheral blood); Qiagen RNAeasy kiy (total RNA from PBMCs)	GPL6255	Neurogenetics	Psychiatry and Neurology	FRDA
GSM766735	Public on Jul 26 2011	Jul 25 2011	Jul 26 2011	PBMCs from peripheral blood	Homo sapiens	disease status: Normal	Peripheral blood was collected in 4 ml Vacutainer tubes. PBMCs were extracted using the Ficoll-Paque Plus kit (Amersham Biosciences) and incubated in RPMI (15% FBS, Pen/Strep/Fung., and 1x HEPES) overnight.	total RNA	Ficoll Extraction (PBMCs from peripheral blood); Qiagen RNAeasy kiy (total RNA from PBMCs)	GPL6255	Neurogenetics	Psychiatry and Neurology	Normal
GSM766736	Public on Jul 26 2011	Jul 25 2011	Jul 26 2011	PBMCs from peripheral blood	Homo sapiens	disease status: Normal	Peripheral blood was collected in 4 ml Vacutainer tubes. PBMCs were extracted using the Ficoll-Paque Plus kit (Amersham Biosciences) and incubated in RPMI (15% FBS, Pen/Strep/Fung., and 1x HEPES) overnight.	total RNA	Ficoll Extraction (PBMCs from peripheral blood); Qiagen RNAeasy kiy (total RNA from PBMCs)	GPL6255	Neurogenetics	Psychiatry and Neurology	Normal
GSM766737	Public on Jul 26 2011	Jul 25 2011	Jul 26 2011	PBMCs from peripheral blood	Homo sapiens	disease status: Normal	Peripheral blood was collected in 4 ml Vacutainer tubes. PBMCs were extracted using the Ficoll-Paque Plus kit (Amersham Biosciences) and incubated in RPMI (15% FBS, Pen/Strep/Fung., and 1x HEPES) overnight.	total RNA	Ficoll Extraction (PBMCs from peripheral blood); Qiagen RNAeasy kiy (total RNA from PBMCs)	GPL6255	Neurogenetics	Psychiatry and Neurology	Normal
GSM766738	Public on Jul 26 2011	Jul 25 2011	Jul 26 2011	PBMCs from peripheral blood	Homo sapiens	disease status: Normal	Peripheral blood was collected in 4 ml Vacutainer tubes. PBMCs were extracted using the Ficoll-Paque Plus kit (Amersham Biosciences) and incubated in RPMI (15% FBS, Pen/Strep/Fung., and 1x HEPES) overnight.	total RNA	Ficoll Extraction (PBMCs from peripheral blood); Qiagen RNAeasy kiy (total RNA from PBMCs)	GPL6255	Neurogenetics	Psychiatry and Neurology	Normal
GSM766739	Public on Jul 26 2011	Jul 25 2011	Jul 26 2011	PBMCs from peripheral blood	Homo sapiens	disease status: Normal	Peripheral blood was collected in 4 ml Vacutainer tubes. PBMCs were extracted using the Ficoll-Paque Plus kit (Amersham Biosciences) and incubated in RPMI (15% FBS, Pen/Strep/Fung., and 1x HEPES) overnight.	total RNA	Ficoll Extraction (PBMCs from peripheral blood); Qiagen RNAeasy kiy (total RNA from PBMCs)	GPL6255	Neurogenetics	Psychiatry and Neurology	Normal
GSM766740	Public on Jul 26 2011	Jul 25 2011	Jul 26 2011	PBMCs from peripheral blood	Homo sapiens	disease status: Normal	Peripheral blood was collected in 4 ml Vacutainer tubes. PBMCs were extracted using the Ficoll-Paque Plus kit (Amersham Biosciences) and incubated in RPMI (15% FBS, Pen/Strep/Fung., and 1x HEPES) overnight.	total RNA	Ficoll Extraction (PBMCs from peripheral blood); Qiagen RNAeasy kiy (total RNA from PBMCs)	GPL6255	Neurogenetics	Psychiatry and Neurology	Normal
GSM766741	Public on Jul 26 2011	Jul 25 2011	Jul 26 2011	PBMCs from peripheral blood	Homo sapiens	disease status: Normal	Peripheral blood was collected in 4 ml Vacutainer tubes. PBMCs were extracted using the Ficoll-Paque Plus kit (Amersham Biosciences) and incubated in RPMI (15% FBS, Pen/Strep/Fung., and 1x HEPES) overnight.	total RNA	Ficoll Extraction (PBMCs from peripheral blood); Qiagen RNAeasy kiy (total RNA from PBMCs)	GPL6255	Neurogenetics	Psychiatry and Neurology	Normal
GSM766742	Public on Jul 26 2011	Jul 25 2011	Jul 26 2011	PBMCs from peripheral blood	Homo sapiens	disease status: Carrier	Peripheral blood was collected in 4 ml Vacutainer tubes. PBMCs were extracted using the Ficoll-Paque Plus kit (Amersham Biosciences) and incubated in RPMI (15% FBS, Pen/Strep/Fung., and 1x HEPES) overnight.	total RNA	Ficoll Extraction (PBMCs from peripheral blood); Qiagen RNAeasy kiy (total RNA from PBMCs)	GPL6255	Neurogenetics	Psychiatry and Neurology	Carrier
GSM766743	Public on Jul 26 2011	Jul 25 2011	Jul 26 2011	PBMCs from peripheral blood	Homo sapiens	disease status: Carrier	Peripheral blood was collected in 4 ml Vacutainer tubes. PBMCs were extracted using the Ficoll-Paque Plus kit (Amersham Biosciences) and incubated in RPMI (15% FBS, Pen/Strep/Fung., and 1x HEPES) overnight.	total RNA	Ficoll Extraction (PBMCs from peripheral blood); Qiagen RNAeasy kiy (total RNA from PBMCs)	GPL6255	Neurogenetics	Psychiatry and Neurology	Carrier
GSM766744	Public on Jul 26 2011	Jul 25 2011	Jul 26 2011	PBMCs from peripheral blood	Homo sapiens	disease status: Carrier	Peripheral blood was collected in 4 ml Vacutainer tubes. PBMCs were extracted using the Ficoll-Paque Plus kit (Amersham Biosciences) and incubated in RPMI (15% FBS, Pen/Strep/Fung., and 1x HEPES) overnight.	total RNA	Ficoll Extraction (PBMCs from peripheral blood); Qiagen RNAeasy kiy (total RNA from PBMCs)	GPL6255	Neurogenetics	Psychiatry and Neurology	Carrier
GSM766745	Public on Jul 26 2011	Jul 25 2011	Jul 26 2011	PBMCs from peripheral blood	Homo sapiens	disease status: Carrier	Peripheral blood was collected in 4 ml Vacutainer tubes. PBMCs were extracted using the Ficoll-Paque Plus kit (Amersham Biosciences) and incubated in RPMI (15% FBS, Pen/Strep/Fung., and 1x HEPES) overnight.	total RNA	Ficoll Extraction (PBMCs from peripheral blood); Qiagen RNAeasy kiy (total RNA from PBMCs)	GPL6255	Neurogenetics	Psychiatry and Neurology	Carrier
GSM766746	Public on Jul 26 2011	Jul 25 2011	Jul 26 2011	PBMCs from peripheral blood	Homo sapiens	disease status: Carrier	Peripheral blood was collected in 4 ml Vacutainer tubes. PBMCs were extracted using the Ficoll-Paque Plus kit (Amersham Biosciences) and incubated in RPMI (15% FBS, Pen/Strep/Fung., and 1x HEPES) overnight.	total RNA	Ficoll Extraction (PBMCs from peripheral blood); Qiagen RNAeasy kiy (total RNA from PBMCs)	GPL6255	Neurogenetics	Psychiatry and Neurology	Carrier
GSM766747	Public on Jul 26 2011	Jul 25 2011	Jul 26 2011	PBMCs from peripheral blood	Homo sapiens	disease status: FRDA	Peripheral blood was collected in 4 ml Vacutainer tubes. PBMCs were extracted using the Ficoll-Paque Plus kit (Amersham Biosciences) and incubated in RPMI (15% FBS, Pen/Strep/Fung., and 1x HEPES) overnight.	total RNA	Ficoll Extraction (PBMCs from peripheral blood); Qiagen RNAeasy kiy (total RNA from PBMCs)	GPL6255	Neurogenetics	Psychiatry and Neurology	FRDA
GSM766748	Public on Jul 26 2011	Jul 25 2011	Jul 26 2011	PBMCs from peripheral blood	Homo sapiens	disease status: FRDA	Peripheral blood was collected in 4 ml Vacutainer tubes. PBMCs were extracted using the Ficoll-Paque Plus kit (Amersham Biosciences) and incubated in RPMI (15% FBS, Pen/Strep/Fung., and 1x HEPES) overnight.	total RNA	Ficoll Extraction (PBMCs from peripheral blood); Qiagen RNAeasy kiy (total RNA from PBMCs)	GPL6255	Neurogenetics	Psychiatry and Neurology	FRDA
GSM766749	Public on Jul 26 2011	Jul 25 2011	Jul 26 2011	PBMCs from peripheral blood	Homo sapiens	disease status: FRDA	Peripheral blood was collected in 4 ml Vacutainer tubes. PBMCs were extracted using the Ficoll-Paque Plus kit (Amersham Biosciences) and incubated in RPMI (15% FBS, Pen/Strep/Fung., and 1x HEPES) overnight.	total RNA	Ficoll Extraction (PBMCs from peripheral blood); Qiagen RNAeasy kiy (total RNA from PBMCs)	GPL6255	Neurogenetics	Psychiatry and Neurology	FRDA
GSM766750	Public on Jul 26 2011	Jul 25 2011	Jul 26 2011	PBMCs from peripheral blood	Homo sapiens	disease status: FRDA	Peripheral blood was collected in 4 ml Vacutainer tubes. PBMCs were extracted using the Ficoll-Paque Plus kit (Amersham Biosciences) and incubated in RPMI (15% FBS, Pen/Strep/Fung., and 1x HEPES) overnight.	total RNA	Ficoll Extraction (PBMCs from peripheral blood); Qiagen RNAeasy kiy (total RNA from PBMCs)	GPL6255	Neurogenetics	Psychiatry and Neurology	FRDA
GSM766751	Public on Jul 26 2011	Jul 25 2011	Jul 26 2011	PBMCs from peripheral blood	Homo sapiens	disease status: FRDA	Peripheral blood was collected in 4 ml Vacutainer tubes. PBMCs were extracted using the Ficoll-Paque Plus kit (Amersham Biosciences) and incubated in RPMI (15% FBS, Pen/Strep/Fung., and 1x HEPES) overnight.	total RNA	Ficoll Extraction (PBMCs from peripheral blood); Qiagen RNAeasy kiy (total RNA from PBMCs)	GPL6255	Neurogenetics	Psychiatry and Neurology	FRDA
GSM766752	Public on Jul 26 2011	Jul 25 2011	Jul 26 2011	PBMCs from peripheral blood	Homo sapiens	disease status: Normal	Peripheral blood was collected in 4 ml Vacutainer tubes. PBMCs were extracted using the Ficoll-Paque Plus kit (Amersham Biosciences) and incubated in RPMI (15% FBS, Pen/Strep/Fung., and 1x HEPES) overnight.	total RNA	Ficoll Extraction (PBMCs from peripheral blood); Qiagen RNAeasy kiy (total RNA from PBMCs)	GPL6255	Neurogenetics	Psychiatry and Neurology	Normal
GSM766753	Public on Jul 26 2011	Jul 25 2011	Jul 26 2011	PBMCs from peripheral blood	Homo sapiens	disease status: Normal	Peripheral blood was collected in 4 ml Vacutainer tubes. PBMCs were extracted using the Ficoll-Paque Plus kit (Amersham Biosciences) and incubated in RPMI (15% FBS, Pen/Strep/Fung., and 1x HEPES) overnight.	total RNA	Ficoll Extraction (PBMCs from peripheral blood); Qiagen RNAeasy kiy (total RNA from PBMCs)	GPL6255	Neurogenetics	Psychiatry and Neurology	Normal
GSM766754	Public on Jul 26 2011	Jul 25 2011	Jul 26 2011	PBMCs from peripheral blood	Homo sapiens	disease status: Normal	Peripheral blood was collected in 4 ml Vacutainer tubes. PBMCs were extracted using the Ficoll-Paque Plus kit (Amersham Biosciences) and incubated in RPMI (15% FBS, Pen/Strep/Fung., and 1x HEPES) overnight.	total RNA	Ficoll Extraction (PBMCs from peripheral blood); Qiagen RNAeasy kiy (total RNA from PBMCs)	GPL6255	Neurogenetics	Psychiatry and Neurology	Normal
GSM766755	Public on Jul 26 2011	Jul 25 2011	Jul 26 2011	PBMCs from peripheral blood	Homo sapiens	disease status: Normal	Peripheral blood was collected in 4 ml Vacutainer tubes. PBMCs were extracted using the Ficoll-Paque Plus kit (Amersham Biosciences) and incubated in RPMI (15% FBS, Pen/Strep/Fung., and 1x HEPES) overnight.	total RNA	Ficoll Extraction (PBMCs from peripheral blood); Qiagen RNAeasy kiy (total RNA from PBMCs)	GPL6255	Neurogenetics	Psychiatry and Neurology	Normal
GSM766756	Public on Jul 26 2011	Jul 25 2011	Jul 26 2011	PBMCs from peripheral blood	Homo sapiens	disease status: Normal	Peripheral blood was collected in 4 ml Vacutainer tubes. PBMCs were extracted using the Ficoll-Paque Plus kit (Amersham Biosciences) and incubated in RPMI (15% FBS, Pen/Strep/Fung., and 1x HEPES) overnight.	total RNA	Ficoll Extraction (PBMCs from peripheral blood); Qiagen RNAeasy kiy (total RNA from PBMCs)	GPL6255	Neurogenetics	Psychiatry and Neurology	Normal
GSM766757	Public on Jul 26 2011	Jul 25 2011	Jul 26 2011	PBMCs from peripheral blood	Homo sapiens	disease status: Normal	Peripheral blood was collected in 4 ml Vacutainer tubes. PBMCs were extracted using the Ficoll-Paque Plus kit (Amersham Biosciences) and incubated in RPMI (15% FBS, Pen/Strep/Fung., and 1x HEPES) overnight.	total RNA	Ficoll Extraction (PBMCs from peripheral blood); Qiagen RNAeasy kiy (total RNA from PBMCs)	GPL6255	Neurogenetics	Psychiatry and Neurology	Normal
GSM766758	Public on Jul 26 2011	Jul 25 2011	Jul 26 2011	PBMCs from peripheral blood	Homo sapiens	disease status: Normal	Peripheral blood was collected in 4 ml Vacutainer tubes. PBMCs were extracted using the Ficoll-Paque Plus kit (Amersham Biosciences) and incubated in RPMI (15% FBS, Pen/Strep/Fung., and 1x HEPES) overnight.	total RNA	Ficoll Extraction (PBMCs from peripheral blood); Qiagen RNAeasy kiy (total RNA from PBMCs)	GPL6255	Neurogenetics	Psychiatry and Neurology	Normal
GSM766759	Public on Jul 26 2011	Jul 25 2011	Jul 26 2011	PBMCs from peripheral blood	Homo sapiens	disease status: Carrier	Peripheral blood was collected in 4 ml Vacutainer tubes. PBMCs were extracted using the Ficoll-Paque Plus kit (Amersham Biosciences) and incubated in RPMI (15% FBS, Pen/Strep/Fung., and 1x HEPES) overnight.	total RNA	Ficoll Extraction (PBMCs from peripheral blood); Qiagen RNAeasy kiy (total RNA from PBMCs)	GPL6255	Neurogenetics	Psychiatry and Neurology	Carrier
GSM766760	Public on Jul 26 2011	Jul 25 2011	Jul 26 2011	PBMCs from peripheral blood	Homo sapiens	disease status: Carrier	Peripheral blood was collected in 4 ml Vacutainer tubes. PBMCs were extracted using the Ficoll-Paque Plus kit (Amersham Biosciences) and incubated in RPMI (15% FBS, Pen/Strep/Fung., and 1x HEPES) overnight.	total RNA	Ficoll Extraction (PBMCs from peripheral blood); Qiagen RNAeasy kiy (total RNA from PBMCs)	GPL6255	Neurogenetics	Psychiatry and Neurology	Carrier
GSM766761	Public on Jul 26 2011	Jul 25 2011	Jul 26 2011	PBMCs from peripheral blood	Homo sapiens	disease status: Carrier	Peripheral blood was collected in 4 ml Vacutainer tubes. PBMCs were extracted using the Ficoll-Paque Plus kit (Amersham Biosciences) and incubated in RPMI (15% FBS, Pen/Strep/Fung., and 1x HEPES) overnight.	total RNA	Ficoll Extraction (PBMCs from peripheral blood); Qiagen RNAeasy kiy (total RNA from PBMCs)	GPL6255	Neurogenetics	Psychiatry and Neurology	Carrier
GSM766762	Public on Jul 26 2011	Jul 25 2011	Jul 26 2011	PBMCs from peripheral blood	Homo sapiens	disease status: Carrier	Peripheral blood was collected in 4 ml Vacutainer tubes. PBMCs were extracted using the Ficoll-Paque Plus kit (Amersham Biosciences) and incubated in RPMI (15% FBS, Pen/Strep/Fung., and 1x HEPES) overnight.	total RNA	Ficoll Extraction (PBMCs from peripheral blood); Qiagen RNAeasy kiy (total RNA from PBMCs)	GPL6255	Neurogenetics	Psychiatry and Neurology	Carrier
GSM766763	Public on Jul 26 2011	Jul 25 2011	Jul 26 2011	PBMCs from peripheral blood	Homo sapiens	disease status: FRDA	Peripheral blood was collected in 4 ml Vacutainer tubes. PBMCs were extracted using the Ficoll-Paque Plus kit (Amersham Biosciences) and incubated in RPMI (15% FBS, Pen/Strep/Fung., and 1x HEPES) overnight.	total RNA	Ficoll Extraction (PBMCs from peripheral blood); Qiagen RNAeasy kiy (total RNA from PBMCs)	GPL6255	Neurogenetics	Psychiatry and Neurology	FRDA
GSM766764	Public on Jul 26 2011	Jul 25 2011	Jul 26 2011	PBMCs from peripheral blood	Homo sapiens	disease status: FRDA	Peripheral blood was collected in 4 ml Vacutainer tubes. PBMCs were extracted using the Ficoll-Paque Plus kit (Amersham Biosciences) and incubated in RPMI (15% FBS, Pen/Strep/Fung., and 1x HEPES) overnight.	total RNA	Ficoll Extraction (PBMCs from peripheral blood); Qiagen RNAeasy kiy (total RNA from PBMCs)	GPL6255	Neurogenetics	Psychiatry and Neurology	FRDA
GSM766765	Public on Jul 26 2011	Jul 25 2011	Jul 26 2011	PBMCs from peripheral blood	Homo sapiens	disease status: FRDA	Peripheral blood was collected in 4 ml Vacutainer tubes. PBMCs were extracted using the Ficoll-Paque Plus kit (Amersham Biosciences) and incubated in RPMI (15% FBS, Pen/Strep/Fung., and 1x HEPES) overnight.	total RNA	Ficoll Extraction (PBMCs from peripheral blood); Qiagen RNAeasy kiy (total RNA from PBMCs)	GPL6255	Neurogenetics	Psychiatry and Neurology	FRDA
GSM766766	Public on Jul 26 2011	Jul 25 2011	Jul 26 2011	PBMCs from peripheral blood	Homo sapiens	disease status: FRDA	Peripheral blood was collected in 4 ml Vacutainer tubes. PBMCs were extracted using the Ficoll-Paque Plus kit (Amersham Biosciences) and incubated in RPMI (15% FBS, Pen/Strep/Fung., and 1x HEPES) overnight.	total RNA	Ficoll Extraction (PBMCs from peripheral blood); Qiagen RNAeasy kiy (total RNA from PBMCs)	GPL6255	Neurogenetics	Psychiatry and Neurology	FRDA
GSM766767	Public on Jul 26 2011	Jul 25 2011	Jul 26 2011	PBMCs from peripheral blood	Homo sapiens	disease status: Normal	Peripheral blood was collected in 4 ml Vacutainer tubes. PBMCs were extracted using the Ficoll-Paque Plus kit (Amersham Biosciences) and incubated in RPMI (15% FBS, Pen/Strep/Fung., and 1x HEPES) overnight.	total RNA	Ficoll Extraction (PBMCs from peripheral blood); Qiagen RNAeasy kiy (total RNA from PBMCs)	GPL6255	Neurogenetics	Psychiatry and Neurology	Normal
GSM766768	Public on Jul 26 2011	Jul 25 2011	Jul 26 2011	PBMCs from peripheral blood	Homo sapiens	disease status: Normal	Peripheral blood was collected in 4 ml Vacutainer tubes. PBMCs were extracted using the Ficoll-Paque Plus kit (Amersham Biosciences) and incubated in RPMI (15% FBS, Pen/Strep/Fung., and 1x HEPES) overnight.	total RNA	Ficoll Extraction (PBMCs from peripheral blood); Qiagen RNAeasy kiy (total RNA from PBMCs)	GPL6255	Neurogenetics	Psychiatry and Neurology	Normal
GSM766769	Public on Jul 26 2011	Jul 25 2011	Jul 26 2011	PBMCs from peripheral blood	Homo sapiens	disease status: Normal	Peripheral blood was collected in 4 ml Vacutainer tubes. PBMCs were extracted using the Ficoll-Paque Plus kit (Amersham Biosciences) and incubated in RPMI (15% FBS, Pen/Strep/Fung., and 1x HEPES) overnight.	total RNA	Ficoll Extraction (PBMCs from peripheral blood); Qiagen RNAeasy kiy (total RNA from PBMCs)	GPL6255	Neurogenetics	Psychiatry and Neurology	Normal
GSM766770	Public on Jul 26 2011	Jul 25 2011	Jul 26 2011	PBMCs from peripheral blood	Homo sapiens	disease status: Normal	Peripheral blood was collected in 4 ml Vacutainer tubes. PBMCs were extracted using the Ficoll-Paque Plus kit (Amersham Biosciences) and incubated in RPMI (15% FBS, Pen/Strep/Fung., and 1x HEPES) overnight.	total RNA	Ficoll Extraction (PBMCs from peripheral blood); Qiagen RNAeasy kiy (total RNA from PBMCs)	GPL6255	Neurogenetics	Psychiatry and Neurology	Normal
GSM766771	Public on Jul 26 2011	Jul 25 2011	Jul 26 2011	PBMCs from peripheral blood	Homo sapiens	disease status: Normal	Peripheral blood was collected in 4 ml Vacutainer tubes. PBMCs were extracted using the Ficoll-Paque Plus kit (Amersham Biosciences) and incubated in RPMI (15% FBS, Pen/Strep/Fung., and 1x HEPES) overnight.	total RNA	Ficoll Extraction (PBMCs from peripheral blood); Qiagen RNAeasy kiy (total RNA from PBMCs)	GPL6255	Neurogenetics	Psychiatry and Neurology	Normal
GSM766772	Public on Jul 26 2011	Jul 25 2011	Jul 26 2011	PBMCs from peripheral blood	Homo sapiens	disease status: Normal	Peripheral blood was collected in 4 ml Vacutainer tubes. PBMCs were extracted using the Ficoll-Paque Plus kit (Amersham Biosciences) and incubated in RPMI (15% FBS, Pen/Strep/Fung., and 1x HEPES) overnight.	total RNA	Ficoll Extraction (PBMCs from peripheral blood); Qiagen RNAeasy kiy (total RNA from PBMCs)	GPL6255	Neurogenetics	Psychiatry and Neurology	Normal
GSM766773	Public on Jul 26 2011	Jul 25 2011	Jul 26 2011	PBMCs from peripheral blood	Homo sapiens	disease status: Carrier	Peripheral blood was collected in 4 ml Vacutainer tubes. PBMCs were extracted using the Ficoll-Paque Plus kit (Amersham Biosciences) and incubated in RPMI (15% FBS, Pen/Strep/Fung., and 1x HEPES) overnight.	total RNA	Ficoll Extraction (PBMCs from peripheral blood); Qiagen RNAeasy kiy (total RNA from PBMCs)	GPL6255	Neurogenetics	Psychiatry and Neurology	Carrier
GSM766774	Public on Jul 26 2011	Jul 25 2011	Jul 26 2011	PBMCs from peripheral blood	Homo sapiens	disease status: Carrier	Peripheral blood was collected in 4 ml Vacutainer tubes. PBMCs were extracted using the Ficoll-Paque Plus kit (Amersham Biosciences) and incubated in RPMI (15% FBS, Pen/Strep/Fung., and 1x HEPES) overnight.	total RNA	Ficoll Extraction (PBMCs from peripheral blood); Qiagen RNAeasy kiy (total RNA from PBMCs)	GPL6255	Neurogenetics	Psychiatry and Neurology	Carrier
GSM766775	Public on Jul 26 2011	Jul 25 2011	Jul 26 2011	PBMCs from peripheral blood	Homo sapiens	disease status: Carrier	Peripheral blood was collected in 4 ml Vacutainer tubes. PBMCs were extracted using the Ficoll-Paque Plus kit (Amersham Biosciences) and incubated in RPMI (15% FBS, Pen/Strep/Fung., and 1x HEPES) overnight.	total RNA	Ficoll Extraction (PBMCs from peripheral blood); Qiagen RNAeasy kiy (total RNA from PBMCs)	GPL6255	Neurogenetics	Psychiatry and Neurology	Carrier
GSM766776	Public on Jul 26 2011	Jul 25 2011	Jul 26 2011	PBMCs from peripheral blood	Homo sapiens	disease status: Carrier	Peripheral blood was collected in 4 ml Vacutainer tubes. PBMCs were extracted using the Ficoll-Paque Plus kit (Amersham Biosciences) and incubated in RPMI (15% FBS, Pen/Strep/Fung., and 1x HEPES) overnight.	total RNA	Ficoll Extraction (PBMCs from peripheral blood); Qiagen RNAeasy kiy (total RNA from PBMCs)	GPL6255	Neurogenetics	Psychiatry and Neurology	Carrier
GSM766777	Public on Jul 26 2011	Jul 25 2011	Jul 26 2011	PBMCs from peripheral blood	Homo sapiens	disease status: Carrier	Peripheral blood was collected in 4 ml Vacutainer tubes. PBMCs were extracted using the Ficoll-Paque Plus kit (Amersham Biosciences) and incubated in RPMI (15% FBS, Pen/Strep/Fung., and 1x HEPES) overnight.	total RNA	Ficoll Extraction (PBMCs from peripheral blood); Qiagen RNAeasy kiy (total RNA from PBMCs)	GPL6255	Neurogenetics	Psychiatry and Neurology	Carrier
GSM766778	Public on Jul 26 2011	Jul 25 2011	Jul 26 2011	PBMCs from peripheral blood	Homo sapiens	disease status: Carrier	Peripheral blood was collected in 4 ml Vacutainer tubes. PBMCs were extracted using the Ficoll-Paque Plus kit (Amersham Biosciences) and incubated in RPMI (15% FBS, Pen/Strep/Fung., and 1x HEPES) overnight.	total RNA	Ficoll Extraction (PBMCs from peripheral blood); Qiagen RNAeasy kiy (total RNA from PBMCs)	GPL6255	Neurogenetics	Psychiatry and Neurology	Carrier
GSM766779	Public on Jul 26 2011	Jul 25 2011	Jul 26 2011	PBMCs from peripheral blood	Homo sapiens	disease status: Carrier	Peripheral blood was collected in 4 ml Vacutainer tubes. PBMCs were extracted using the Ficoll-Paque Plus kit (Amersham Biosciences) and incubated in RPMI (15% FBS, Pen/Strep/Fung., and 1x HEPES) overnight.	total RNA	Ficoll Extraction (PBMCs from peripheral blood); Qiagen RNAeasy kiy (total RNA from PBMCs)	GPL6255	Neurogenetics	Psychiatry and Neurology	Carrier
GSM766780	Public on Jul 26 2011	Jul 25 2011	Jul 26 2011	PBMCs from peripheral blood	Homo sapiens	disease status: Carrier	Peripheral blood was collected in 4 ml Vacutainer tubes. PBMCs were extracted using the Ficoll-Paque Plus kit (Amersham Biosciences) and incubated in RPMI (15% FBS, Pen/Strep/Fung., and 1x HEPES) overnight.	total RNA	Ficoll Extraction (PBMCs from peripheral blood); Qiagen RNAeasy kiy (total RNA from PBMCs)	GPL6255	Neurogenetics	Psychiatry and Neurology	Carrier
GSM766781	Public on Jul 26 2011	Jul 25 2011	Jul 26 2011	PBMCs from peripheral blood	Homo sapiens	disease status: Carrier	Peripheral blood was collected in 4 ml Vacutainer tubes. PBMCs were extracted using the Ficoll-Paque Plus kit (Amersham Biosciences) and incubated in RPMI (15% FBS, Pen/Strep/Fung., and 1x HEPES) overnight.	total RNA	Ficoll Extraction (PBMCs from peripheral blood); Qiagen RNAeasy kiy (total RNA from PBMCs)	GPL6255	Neurogenetics	Psychiatry and Neurology	Carrier
GSM766782	Public on Jul 26 2011	Jul 25 2011	Jul 26 2011	PBMCs from peripheral blood	Homo sapiens	disease status: Carrier	Peripheral blood was collected in 4 ml Vacutainer tubes. PBMCs were extracted using the Ficoll-Paque Plus kit (Amersham Biosciences) and incubated in RPMI (15% FBS, Pen/Strep/Fung., and 1x HEPES) overnight.	total RNA	Ficoll Extraction (PBMCs from peripheral blood); Qiagen RNAeasy kiy (total RNA from PBMCs)	GPL6255	Neurogenetics	Psychiatry and Neurology	Carrier
GSM766783	Public on Jul 26 2011	Jul 25 2011	Jul 26 2011	PBMCs from peripheral blood	Homo sapiens	disease status: FRDA	Peripheral blood was collected in 4 ml Vacutainer tubes. PBMCs were extracted using the Ficoll-Paque Plus kit (Amersham Biosciences) and incubated in RPMI (15% FBS, Pen/Strep/Fung., and 1x HEPES) overnight.	total RNA	Ficoll Extraction (PBMCs from peripheral blood); Qiagen RNAeasy kiy (total RNA from PBMCs)	GPL6255	Neurogenetics	Psychiatry and Neurology	FRDA
GSM766784	Public on Jul 26 2011	Jul 25 2011	Jul 26 2011	PBMCs from peripheral blood	Homo sapiens	disease status: FRDA	Peripheral blood was collected in 4 ml Vacutainer tubes. PBMCs were extracted using the Ficoll-Paque Plus kit (Amersham Biosciences) and incubated in RPMI (15% FBS, Pen/Strep/Fung., and 1x HEPES) overnight.	total RNA	Ficoll Extraction (PBMCs from peripheral blood); Qiagen RNAeasy kiy (total RNA from PBMCs)	GPL6255	Neurogenetics	Psychiatry and Neurology	FRDA
GSM766785	Public on Jul 26 2011	Jul 25 2011	Jul 26 2011	PBMCs from peripheral blood	Homo sapiens	disease status: FRDA	Peripheral blood was collected in 4 ml Vacutainer tubes. PBMCs were extracted using the Ficoll-Paque Plus kit (Amersham Biosciences) and incubated in RPMI (15% FBS, Pen/Strep/Fung., and 1x HEPES) overnight.	total RNA	Ficoll Extraction (PBMCs from peripheral blood); Qiagen RNAeasy kiy (total RNA from PBMCs)	GPL6255	Neurogenetics	Psychiatry and Neurology	FRDA
GSM766786	Public on Jul 26 2011	Jul 25 2011	Jul 26 2011	PBMCs from peripheral blood	Homo sapiens	disease status: FRDA	Peripheral blood was collected in 4 ml Vacutainer tubes. PBMCs were extracted using the Ficoll-Paque Plus kit (Amersham Biosciences) and incubated in RPMI (15% FBS, Pen/Strep/Fung., and 1x HEPES) overnight.	total RNA	Ficoll Extraction (PBMCs from peripheral blood); Qiagen RNAeasy kiy (total RNA from PBMCs)	GPL6255	Neurogenetics	Psychiatry and Neurology	FRDA
GSM766787	Public on Jul 26 2011	Jul 25 2011	Jul 26 2011	PBMCs from peripheral blood	Homo sapiens	disease status: FRDA	Peripheral blood was collected in 4 ml Vacutainer tubes. PBMCs were extracted using the Ficoll-Paque Plus kit (Amersham Biosciences) and incubated in RPMI (15% FBS, Pen/Strep/Fung., and 1x HEPES) overnight.	total RNA	Ficoll Extraction (PBMCs from peripheral blood); Qiagen RNAeasy kiy (total RNA from PBMCs)	GPL6255	Neurogenetics	Psychiatry and Neurology	FRDA
GSM766788	Public on Jul 26 2011	Jul 25 2011	Jul 26 2011	PBMCs from peripheral blood	Homo sapiens	disease status: FRDA	Peripheral blood was collected in 4 ml Vacutainer tubes. PBMCs were extracted using the Ficoll-Paque Plus kit (Amersham Biosciences) and incubated in RPMI (15% FBS, Pen/Strep/Fung., and 1x HEPES) overnight.	total RNA	Ficoll Extraction (PBMCs from peripheral blood); Qiagen RNAeasy kiy (total RNA from PBMCs)	GPL6255	Neurogenetics	Psychiatry and Neurology	FRDA
GSM766789	Public on Jul 26 2011	Jul 25 2011	Jul 26 2011	PBMCs from peripheral blood	Homo sapiens	disease status: FRDA	Peripheral blood was collected in 4 ml Vacutainer tubes. PBMCs were extracted using the Ficoll-Paque Plus kit (Amersham Biosciences) and incubated in RPMI (15% FBS, Pen/Strep/Fung., and 1x HEPES) overnight.	total RNA	Ficoll Extraction (PBMCs from peripheral blood); Qiagen RNAeasy kiy (total RNA from PBMCs)	GPL6255	Neurogenetics	Psychiatry and Neurology	FRDA
GSM766790	Public on Jul 26 2011	Jul 25 2011	Jul 26 2011	PBMCs from peripheral blood	Homo sapiens	disease status: FRDA	Peripheral blood was collected in 4 ml Vacutainer tubes. PBMCs were extracted using the Ficoll-Paque Plus kit (Amersham Biosciences) and incubated in RPMI (15% FBS, Pen/Strep/Fung., and 1x HEPES) overnight.	total RNA	Ficoll Extraction (PBMCs from peripheral blood); Qiagen RNAeasy kiy (total RNA from PBMCs)	GPL6255	Neurogenetics	Psychiatry and Neurology	FRDA
GSM766791	Public on Jul 26 2011	Jul 25 2011	Jul 26 2011	PBMCs from peripheral blood	Homo sapiens	disease status: FRDA	Peripheral blood was collected in 4 ml Vacutainer tubes. PBMCs were extracted using the Ficoll-Paque Plus kit (Amersham Biosciences) and incubated in RPMI (15% FBS, Pen/Strep/Fung., and 1x HEPES) overnight.	total RNA	Ficoll Extraction (PBMCs from peripheral blood); Qiagen RNAeasy kiy (total RNA from PBMCs)	GPL6255	Neurogenetics	Psychiatry and Neurology	FRDA
GSM766792	Public on Jul 26 2011	Jul 25 2011	Jul 26 2011	PBMCs from peripheral blood	Homo sapiens	disease status: FRDA	Peripheral blood was collected in 4 ml Vacutainer tubes. PBMCs were extracted using the Ficoll-Paque Plus kit (Amersham Biosciences) and incubated in RPMI (15% FBS, Pen/Strep/Fung., and 1x HEPES) overnight.	total RNA	Ficoll Extraction (PBMCs from peripheral blood); Qiagen RNAeasy kiy (total RNA from PBMCs)	GPL6255	Neurogenetics	Psychiatry and Neurology	FRDA
GSM766793	Public on Jul 26 2011	Jul 25 2011	Jul 26 2011	PBMCs from peripheral blood	Homo sapiens	disease status: Normal	Peripheral blood was collected in 4 ml Vacutainer tubes. PBMCs were extracted using the Ficoll-Paque Plus kit (Amersham Biosciences) and incubated in RPMI (15% FBS, Pen/Strep/Fung., and 1x HEPES) overnight.	total RNA	Ficoll Extraction (PBMCs from peripheral blood); Qiagen RNAeasy kiy (total RNA from PBMCs)	GPL6255	Neurogenetics	Psychiatry and Neurology	Normal
GSM766794	Public on Jul 26 2011	Jul 25 2011	Jul 26 2011	PBMCs from peripheral blood	Homo sapiens	disease status: Normal	Peripheral blood was collected in 4 ml Vacutainer tubes. PBMCs were extracted using the Ficoll-Paque Plus kit (Amersham Biosciences) and incubated in RPMI (15% FBS, Pen/Strep/Fung., and 1x HEPES) overnight.	total RNA	Ficoll Extraction (PBMCs from peripheral blood); Qiagen RNAeasy kiy (total RNA from PBMCs)	GPL6255	Neurogenetics	Psychiatry and Neurology	Normal
GSM766795	Public on Jul 26 2011	Jul 25 2011	Jul 26 2011	PBMCs from peripheral blood	Homo sapiens	disease status: Normal	Peripheral blood was collected in 4 ml Vacutainer tubes. PBMCs were extracted using the Ficoll-Paque Plus kit (Amersham Biosciences) and incubated in RPMI (15% FBS, Pen/Strep/Fung., and 1x HEPES) overnight.	total RNA	Ficoll Extraction (PBMCs from peripheral blood); Qiagen RNAeasy kiy (total RNA from PBMCs)	GPL6255	Neurogenetics	Psychiatry and Neurology	Normal
GSM766796	Public on Jul 26 2011	Jul 25 2011	Jul 26 2011	PBMCs from peripheral blood	Homo sapiens	disease status: Normal	Peripheral blood was collected in 4 ml Vacutainer tubes. PBMCs were extracted using the Ficoll-Paque Plus kit (Amersham Biosciences) and incubated in RPMI (15% FBS, Pen/Strep/Fung., and 1x HEPES) overnight.	total RNA	Ficoll Extraction (PBMCs from peripheral blood); Qiagen RNAeasy kiy (total RNA from PBMCs)	GPL6255	Neurogenetics	Psychiatry and Neurology	Normal
GSM766797	Public on Jul 26 2011	Jul 25 2011	Jul 26 2011	PBMCs from peripheral blood	Homo sapiens	disease status: Normal	Peripheral blood was collected in 4 ml Vacutainer tubes. PBMCs were extracted using the Ficoll-Paque Plus kit (Amersham Biosciences) and incubated in RPMI (15% FBS, Pen/Strep/Fung., and 1x HEPES) overnight.	total RNA	Ficoll Extraction (PBMCs from peripheral blood); Qiagen RNAeasy kiy (total RNA from PBMCs)	GPL6255	Neurogenetics	Psychiatry and Neurology	Normal
GSM766798	Public on Jul 26 2011	Jul 25 2011	Jul 26 2011	PBMCs from peripheral blood	Homo sapiens	disease status: Normal	Peripheral blood was collected in 4 ml Vacutainer tubes. PBMCs were extracted using the Ficoll-Paque Plus kit (Amersham Biosciences) and incubated in RPMI (15% FBS, Pen/Strep/Fung., and 1x HEPES) overnight.	total RNA	Ficoll Extraction (PBMCs from peripheral blood); Qiagen RNAeasy kiy (total RNA from PBMCs)	GPL6255	Neurogenetics	Psychiatry and Neurology	Normal
GSM766799	Public on Jul 26 2011	Jul 25 2011	Jul 26 2011	PBMCs from peripheral blood	Homo sapiens	disease status: Normal	Peripheral blood was collected in 4 ml Vacutainer tubes. PBMCs were extracted using the Ficoll-Paque Plus kit (Amersham Biosciences) and incubated in RPMI (15% FBS, Pen/Strep/Fung., and 1x HEPES) overnight.	total RNA	Ficoll Extraction (PBMCs from peripheral blood); Qiagen RNAeasy kiy (total RNA from PBMCs)	GPL6255	Neurogenetics	Psychiatry and Neurology	Normal
GSM766800	Public on Jul 26 2011	Jul 25 2011	Jul 26 2011	PBMCs from peripheral blood	Homo sapiens	disease status: Normal	Peripheral blood was collected in 4 ml Vacutainer tubes. PBMCs were extracted using the Ficoll-Paque Plus kit (Amersham Biosciences) and incubated in RPMI (15% FBS, Pen/Strep/Fung., and 1x HEPES) overnight.	total RNA	Ficoll Extraction (PBMCs from peripheral blood); Qiagen RNAeasy kiy (total RNA from PBMCs)	GPL6255	Neurogenetics	Psychiatry and Neurology	Normal
GSM766801	Public on Jul 26 2011	Jul 25 2011	Jul 26 2011	PBMCs from peripheral blood	Homo sapiens	disease status: Normal	Peripheral blood was collected in 4 ml Vacutainer tubes. PBMCs were extracted using the Ficoll-Paque Plus kit (Amersham Biosciences) and incubated in RPMI (15% FBS, Pen/Strep/Fung., and 1x HEPES) overnight.	total RNA	Ficoll Extraction (PBMCs from peripheral blood); Qiagen RNAeasy kiy (total RNA from PBMCs)	GPL6255	Neurogenetics	Psychiatry and Neurology	Normal
